# Supplementary material for: Natural variation in the zinc-finger-encoding exon of Prdm9 affects hybrid sterility phenotypes in mice
Source: Genetics. 2024 Jan 13;226(3):iyae004. doi: 10.1093/genetics/iyae004 (PMC10917509; doi:10.1093/genetics/iyae004)
Supplement: iyae004_Supplementary_Data [file iyae004_supplementary_data.zip]

Archive with 13 entries (13 files):
- Figure_S1_GENETICS-2023-306660.pdf
- Figure_S2_GENETICS-2023-306660.pdf
- Figure_S3_GENETICS-2023-306660.pdf
- Figure_S4_GENETICS-2023-306660.jpg
- Figure_S5_GENETICS-2023-306660.pdf
- Figure_S6_GENETICS-2023-306660.pdf
- Figure_S7_GENETICS-2023-306660.tif
- Figure_S8_GENETICS-2023-306660.png
- Supplemental_Material_Legends_GENETICS-2023-306660.docx
- Table_S1_GENETICS-2023-306660.xlsx
- Table_S2_GENETICS-2023-306660.xlsx
- Table_S3_GENETICS-2023-306660.xlsx
- Table_S4_GENETICS-2023-306660.xlsx
