# Supplementary material for: Natural variation in the zinc-finger-encoding exon of Prdm9 affects hybrid sterility phenotypes in mice
Source: Genetics. 2024 Jan 13;226(3):iyae004. doi: 10.1093/genetics/iyae004 (PMC10917509; doi:10.1093/genetics/iyae004)
Supplement: iyae004_Supplementary_Data [file iyae004_supplementary_data.zip › Table_S1_GENETICS-2023-306660.xlsx]

## Sheet: Sheet1
microsatellite marker	Forward Primer: (5' to 3')	Forward Label	Reverse Primer: (5' to 3')	position in mm10	source
SX65100	AAAAAGGCTGCTGGAAGTCA	6-FAM	ATGAGGCTGGGATTCTTCCT	ChrX:65100392-65100563	Lustyk et al. 2020
SR51	AAGCAGGAGTGGGTGAGTTG	6-FAM	CTCCCTTTTGCCAAGGTTTA	ChrX:67841601-67841743	P. Jansa (personal communication)
SX69084	AGGCCTTCTGGGCTTATCTC	HEX	AAAGCTCATGGATGAGAAAACA	ChrX:69084171-69084417	Lustyk et al. 2020
