# Supplementary material for: Natural variation in the zinc-finger-encoding exon of Prdm9 affects hybrid sterility phenotypes in mice
Source: Genetics. 2024 Jan 13;226(3):iyae004. doi: 10.1093/genetics/iyae004 (PMC10917509; doi:10.1093/genetics/iyae004)
Supplement: iyae004_Supplementary_Data [file iyae004_supplementary_data.zip › Table_S2_GENETICS-2023-306660.xlsx]

## Sheet: variation
									introgression				recomibinaiton rate (4 Ner)					MLH1 foci count
	outcrossed populations	# SNPS		SNP density (bp/SNP)	switch error rate %		# population private variants		Average introgressen per individual (%)		% of genome affected by introgression		mean rho	SD			effective population size from (*)	PWD/PhJ strain (29.92 6 2.51; Dumont and Payseur 2011b); 29.58 (95% CI, 28.66– 30.56; Balcova et al. 2016)), also of M. m. musculus origin (Gregorova and Forejt 2000).
MUS	AKH	10937288	a	225	0.34	b	1872782	c	NA		4.9	e	0.004542	0.010097	b
DOM	MCF	11108085	a	222	0.081	b	2208483	*c	0.069	d	2.8	e	NA	NA
	CBG	11930888	a	206	0.056	b	545881	c	0.068	d	2.8	e	0.005286	0.010153	b
	AHI	17877283	a	138	0.039	b	3333440	c	0.036	d	NA		0.006364	0.009998	b
MUS	PWK	17202436				DOI: 10.1038/nature10413												(29.92 6 2.51		importance of the genetic background on the levels of recombi- nation (Koehler et al. 2002; Dumont and Payseur 2011b; Baier et al. 2014; Liu et al. 2014; Dumont 2017),
	a	msac267-7.pdf
	b	https://doi.org/10.1186/s12915-021-01165-3
	c	https://www.ncbi.nlm.nih.gov/pmc/articles/PMC8784167/
	d	https://journals.plos.org/plosgenetics/article/file?id=10.1371/journal.pgen.1002891&type=printable

## Sheet: recombination
		KH			AH			CB			MC				Source		Effective Population size?
Chr	mm10 # of bp	mean rho/bp	cM/Mb	#XO/Chr	mean rho/bp	cM/Mb	#XO/Chr	mean rho/bp	cM/Mb	#XO/Chr	mean rho/bp	cM/Mb	#XO/Chr		wooldridge, dumont
1	196283350	0.0021	1.75	3.43496	0.0033	1.65	3.23868	0.0006	0.3	0.58885	0.0013	0.65	1.27584
2	182113224	0.0021	1.75	3.18698	0.0035	1.75	3.18698	0.0006	0.3	0.54634	0.0012	0.6	1.09268
3	160039680	0.0021	1.75	2.80069	0.0038	1.9	3.04075	0.0008	0.4	0.640159	0.0013	0.65	1.04026
4	157219549	0.0033	2.75	4.32354	0.0038	1.9	2.98717	0.0015	0.75	1.17915	0.003	1.5	2.35829
5	153573022	0.0021	1.75	2.68753	0.0049	2.45	3.76254	0.0008	0.4	0.614292	0.0012	0.6	0.921438
6	149736546	0.0028	2.33333	3.49385	0.0044	2.2	3.2942	0.0019	0.95	1.4225	0.0024	1.2	1.79684
7	145617427	0.0038	3.16667	4.61122	0.0037	1.85	2.69392	0.0013	0.65	0.946513	0.002	1	1.45617
8	129401213	0.0023	1.91667	2.48019	0.0037	1.85	2.39392	0.0009	0.45	0.582305	0.001	0.5	0.647006
9	124595110	0.0018	1.5	1.86893	0.0042	2.1	2.6165	0.0007	0.35	0.436083	0.0013	0.65	0.809868
10	130694993	0.0019	1.58333	2.06934	0.0043	2.15	2.80994	0.0007	0.35	0.457432	0.0014	0.7	0.914865
11	122082543	0.0022	1.83333	2.23818	0.0039	1.95	2.38061	0.001	0.5	0.610413	0.0014	0.7	0.854578
12	120129022	0.0022	1.83333	2.20237	0.0057	2.85	3.42368	0.0017	0.85	1.0211	0.0028	1.4	1.68181
13	120421639	0.0021	1.75	2.10738	0.0056	2.8	3.37181	0.0009	0.45	0.541897	0.0013	0.65	0.782741
14	124902244	0.0018	1.5	1.87353	0.005	2.5	3.12256	0.0009	0.45	0.56206	0.0015	0.75	0.936767
15	104043685	0.0015	1.25	1.30055	0.0038	1.9	1.97683	0.0007	0.35	0.364153	0.0014	0.7	0.728306
16	98207768	0.0018	1.5	1.47312	0.0041	2.05	2.01326	0.0008	0.4	0.392831	0.0014	0.7	0.687454
17	94987271	0.0049	4.08333	3.87865	0.0052	2.6	2.46967	0.002	1	0.949873	0.0023	1.15	1.09235
18	90702639	0.0016	1.33333	1.20937	0.0035	1.75	1.5873	0.0008	0.4	0.362811	0.0009	0.45	0.408162
19	61431566	0.0018	1.5	0.921473	0.0043	2.15	1.32078	0.0009	0.45	0.276442	0.0016	0.8	0.491453
X	171368232	0.0043	3.58333	6.14069	0.0021	1.05	1.79937	0.0011	0.55	0.942525	0.002	1	1.71368
Sum Autosomal	2637550723	0.00219121	1.82601	48.1618	0.00391963	1.95981	51.6911	0.000947485	0.473742	12.4952	0.00151481	0.757403	19.9769
		120000	Ullrich und Tautz		200000	Ullrich und Tautz		200000	Ullrich und Tautz		200000	Ullrich und Tautz
			evac068-4			evac068-4			evac068-4			evac068-4
	source
				too high			too high			too low			okay
	2012-01-09
	Genome Reference Consortium Mouse Build 38
	Ne = 10,0000	(Baines and Harr 2007; Geraldes et al. 2008, 2011; Halligan et al. 2010, 2013).
300000
		Ne = 0.25 × 105 to 1.2 × 105 for M. m. musculus, Ne = 0.58 × 105 to 2 × 105 for M. m. domesticus and Ne = 2 × 105 to 7 × 105 for M. m.

## Sheet: MotifsEnriched
		allele	enrichment	p-value	allele	enrichment	p-value	allele	enrichment	p-value	allele	enrichment	p-value	allele	enrichment	p-value	allele	enrichment	p-value	allele	enrichment	p-value	allele	enrichment	p-value
MUS	PWK	msc1
	PWD	msc1	1.69	0.0625
	KH	mmt1	4.84	0.179	msc6	0.459	0.017	0.572	0.0212	msc11	1.44e-57	5.35e-59	msc12		msc7			msc8		msc9			msc10
DOM	MC	mmt1			dom10	1.18	0.0439
	CB	mmt1	4.63	0.172	dom9	9.81	0.363	dom11	0.00058	2.15e-05
	AH	mmt1	0.393	0.0146	dom8	0.168	0.00621	dom12	0.545	0.0202
	B6	dom2	9.94e-07	3.68e-08
			(adjusted p, perhaps use normal p?)
	all sliding, all autosomal and sex-chromosome
