# Supplementary material for: Natural variation in the zinc-finger-encoding exon of Prdm9 affects hybrid sterility phenotypes in mice
Source: Genetics. 2024 Jan 13;226(3):iyae004. doi: 10.1093/genetics/iyae004 (PMC10917509; doi:10.1093/genetics/iyae004)
Supplement: iyae004_Supplementary_Data [file iyae004_supplementary_data.zip › Table_S3_GENETICS-2023-306660.xlsx]

## Sheet: Sheet1
Ordinary one-way ANOVA	Summary	Bonferroni Adjusted -P- Value	Mean 1	Mean 2	Mean Diff.	SE of diff.	n1	n2
msc6 vs. msc1	***	0.0001	22.1	0	22.1	4.45	21	3
msc7 vs. msc1	***	0.0007	20.8	0	20.8	4.54	16	3
msc8 vs. msc1	**	0.0043	18.2	0	18.2	4.41	25	3
msc9 vs. msc1	*	0.0246	20.3	0	20.3	5.51	4	3
msc10 vs. msc1	**	0.0088	18	0	18	4.56	15	3
msc11 vs. msc1	ns	>0.9999	11.4	0	11.4	4.98	7	3
msc12 vs. msc1	ns	>0.9999	9.97	0	9.97	4.66	12	3
mmt1KH vs. msc1	**	0.0029	18.2	0	18.2	4.31	41	3
msc6 vs. msc11	ns	0.0634	22.1	11.4	10.7	3.15	21	7
msc7 vs. msc11	ns	0.352	20.8	11.4	9.41	3.27	16	7
msc8 vs. msc11	ns	>0.9999	18.2	11.4	6.87	3.08	25	7
msc9 vs. msc11	ns	>0.9999	20.3	11.4	8.89	4.52	4	7
msc10 vs. msc11	ns	>0.9999	18	11.4	6.67	3.3	15	7
msc12 vs. msc11	ns	>0.9999	9.97	11.4	-1.39	3.43	7	12
mmt1KH vs. msc11	ns	>0.9999	18.2	11.4	6.89	2.95	7	41
msc6 vs. msc12	***	0.0005	22.1	9.97	12.1	2.61	21	12
msc7 vs. msc12	**	0.0099	20.8	9.97	10.8	2.75	16	12
msc8 vs. msc12	ns	0.1046	18.2	9.97	8.26	2.53	25	12
msc9 vs. msc12	ns	>0.9999	20.3	9.97	10.3	4.16	4	12
msc10 vs. msc12	ns	0.3438	18	9.97	8.06	2.79	15	12
msc11 vs. msc12	ns	>0.9999	11.4	9.97	1.39	3.43	7	12
mmt1KH vs. msc12	*	0.0464	18.2	9.97	8.28	2.37	12	41
mmt1CB vs. dom2	****	<0.0001	20.3	0	20.3	3.94	21	4
mmt1MC vs. dom2	ns	0.1394	14.3	0	14.3	4.52	7	4
mmt1AH vs. dom2	****	<0.0001	24.6	0	24.6	4.16	12	4
mmt1MC vs. mmt1CB	ns	>0.9999	20.3	14.3	5.91	3.15	21	7
mmt1MC vs. mmt1AH	ns	0.253	14.3	24.6	-10.2	3.43	7	12
