# Supplementary material for: Natural variation in the zinc-finger-encoding exon of Prdm9 affects hybrid sterility phenotypes in mice
Source: Genetics. 2024 Jan 13;226(3):iyae004. doi: 10.1093/genetics/iyae004 (PMC10917509; doi:10.1093/genetics/iyae004)
Supplement: iyae004_Supplementary_Data [file iyae004_supplementary_data.zip › Table_S4_GENETICS-2023-306660.xlsx]

## Sheet: Sheet1
Ordinary one-way ANOVA	Summary	Bonferroni Adjusted -P- Value	Mean 1	Mean 2	Mean Diff.	SE of diff.	n1	n2
msc6 vs. msc1	****	<0.0001	0.206	0.0623	0.144	0.0161	19	3
msc7 vs. msc1	****	<0.0001	0.208	0.0623	0.145	0.0163	16	3
msc8 vs. msc1	****	<0.0001	0.213	0.0623	0.151	0.0158	25	3
msc9 vs. msc1	****	<0.0001	0.206	0.0623	0.143	0.0197	4	3
msc10 vs. msc1	****	<0.0001	0.202	0.0623	0.139	0.0163	15	3
msc11 vs. msc1	****	<0.0001	0.18	0.0623	0.117	0.0178	7	3
msc12 vs. msc1	****	<0.0001	0.169	0.0623	0.107	0.0167	12	3
mmt1KH vs. msc1	****	<0.0001	0.203	0.0623	0.141	0.0158	26	3
msc6 vs. msc11	ns	>0.9999	0.206	0.18	0.0267	0.0114	19	7
msc7 vs. msc11	ns	>0.9999	0.208	0.18	0.0282	0.0117	16	7
msc8 vs. msc11	ns	0.1995	0.213	0.18	0.0339	0.011	25	7
msc9 vs. msc11	ns	>0.9999	0.206	0.18	0.0262	0.0162	4	7
msc10 vs. msc11	ns	>0.9999	0.202	0.18	0.022	0.0118	15	7
msc6 vs. msc12	*	0.0115	0.206	0.169	0.0371	0.00953	19	12
msc7 vs. msc12	*	0.0107	0.208	0.169	0.0386	0.00987	16	12
msc8 vs. msc12	***	0.0002	0.213	0.169	0.0442	0.00907	25	12
msc9 vs. msc12	ns	>0.9999	0.206	0.169	0.0365	0.0149	4	12
msc10 vs. msc12	ns	0.1165	0.202	0.169	0.0324	0.01	15	12
msc11 vs. msc12	ns	>0.9999	0.18	0.169	0.0103	0.0123	7	12
mmt1CB vs. dom2	****	<0.0001	0.189	0.0705	0.118	0.0141	21	4
mmt1MC vs. dom2	****	<0.0001	0.188	0.0705	0.118	0.0162	7	4
mmt1AH vs. dom2	****	<0.0001	0.171	0.0705	0.101	0.0149	12	4
